# Supplementary material for: Genetic Diversity, Analysis of Some Agro-Morphological and Quality Traits, and Utilization of Plant Resources of Coriander (Coriandrum sativum) Supported with Cluster and Multivariate Analyses
Source: Biology (Basel). 2024 Oct 24;13(11):866. doi: 10.3390/biology13110866 (PMC11592299; doi:10.3390/biology13110866)
Supplement: Supplementary file 1 [file biology-13-00866-s001.zip]

Archive with 1 entries (1 files):
- biology-3227131-supplementary.pdf
